# Supplementary material for: Early Coronary Angiography Is Associated with Improved 30-Day Outcomes among Patients with Out-of-Hospital Cardiac Arrest
Source: J Clin Med. 2021 Nov 6;10(21):5191. doi: 10.3390/jcm10215191 (PMC8584598; doi:10.3390/jcm10215191)
Supplement: Supplementary file 1 [file jcm-10-05191-s001.zip]

Archive with 1 entries (1 files):
- jcm-1450832-supplementary.pdf
